# Supplementary material for: An Electrochemical Sensor Based on Gold and Bismuth Bimetallic Nanoparticles Decorated L-Cysteine Functionalized Graphene Oxide Nanocomposites for Sensitive Detection of Iron Ions in Water Samples
Source: Nanomaterials (Basel). 2021 Sep 14;11(9):2386. doi: 10.3390/nano11092386 (PMC8466943; doi:10.3390/nano11092386)
Supplement: Supplementary file 1 [file nanomaterials-11-02386-s001.zip]

Archive with 1 entries (1 files):
- nanomaterials-1369799-supplementary.pdf
